# Supplementary material for: The ability of Anopheles gambiae mosquitoes to bite through a permethrin-treated net and the consequences for their fitness
Source: Sci Rep. 2019 May 31;9:8141. doi: 10.1038/s41598-019-44679-1 (PMC6544760; doi:10.1038/s41598-019-44679-1)
Supplement: Supplementary file 1 — Dataset S1 [file 41598_2019_44679_MOESM1_ESM.xlsx]

## Sheet: Dataset
The ability of Anopheles gambiae mosquitoes to bite through a permethrin-treated net and the consequences for their fitness
		Gaël Hauser, Kevin Thiévent, Jacob C. Koella
Net	time_to_bf	time_to_feed_surv	time_to_feed_censor	time_stop	time_stop1	stop_feeding	feeding_time	feeding_time_censor	blood	repel	wl	haem	eggs	lay_success	survival	surv_post24	censor	surv_24h
Control	3	3	1		480	0	477	0	1	0	0.311	27.3534	142	1	21	20	1	1
Control	4	4	1	380	380	1	376	1	1	0	0.331	31.8492	183	1	11	10	1	1
Control	4	4	1		480	0	476	0	1	0	0.322		88	1	22	21	1	1
Control	5	5	1	420	420	1	415	1	1	0	0.336	37.3132	168	1	5	4	1	1
Control	5	5	1		480	0	475	0	1	0	0.323	29.5144	117	1	7	6	1	1
Control	5	5	1	420	420	1	415	1	1	0	0.316	17.3059			3	2	1	1
Control	5	5	1	410	410	1	405	1	1	0	0.318	15.0054		0	12	11	1	1
Control	5	5	1	420	420	1	415	1	1	0	0.312				1		1	0
Control	6	6	1		480	0	474	0	1	0	0.327	19.6963	179	1	5	4	1	1
Control	6	6	1		480	0	474	0	1	0	0.33	27.7362	175	1	7	6	1	1
Control	6	6	1		480	0	474	0	1	0	0.326	23.3011	171	1	13	12	1	1
Control	6	6	1	350	350	1	344	1	1	0	0.321		169	1	13	12	1	1
Control	6	6	1	360	360	1	354	1	1	0	0.325	25.2275	164	1	5	4	1	1
Control	6	6	1	410	410	1	404	1	1	0	0.335	32.0864	139	1	6	5	1	1
Control	6	6	1	470	470	1	464	1	1	0	0.322	13.8088	133	1	5	4	1	1
Control	6	6	1		480	0	474	0	1	0	0.344		117	1	10	9	1	1
Control	6	6	1		480	0	474	0	1	0	0.316	15.5283	75	1	13	12	1	1
Control	6	6	1	210	210	1	204	1	1	0	0.308	21.0688		0	5	4	1	1
Control	6	6	1		480	0	474	0	1	0	0.322	23.7387		0	6	5	1	1
Control	6	6	1		480	0	474	0	1	0	0.31	2.64385		0	8	7	1	1
Control	7	7	1	302	302	1	295	1	1	0	0.326	21.2938	80	1	5	4	1	1
Control	7	7	1	404	404	1	397	1	1	0	0.332	19.7803		0	5	4	1	1
Control	7	7	1		480	0	473	0	1	0	0.335	7.6006		0	5	4	1	1
Control	8	8	1	450	450	1	442	1	1	0	0.341	29.3654	174	1	6	5	1	1
Control	8	8	1	360	360	1	352	1	1	0	0.325	25.2267	167	1	6	5	1	1
Control	8	8	1		480	0	472	0	1	0	0.333	26.5248	164	1	7	6	1	1
Control	8	8	1	423	423	1	415	1	1	0	0.33	33.3181	161	1	16	15	1	1
Control	8	8	1		480	0	472	0	1	0	0.327	18.3742	152	1	7	6	1	1
Control	8	8	1		480	0	472	0	1	0	0.332	15.5802	152	1	7	6	1	1
Control	8	8	1		480	0	472	0	1	0	0.338	26.4996	127	1	9	8	1	1
Control	8	8	1		480	0	472	0	1	0	0.314	23.5062	106	1	8	7	1	1
Control	8	8	1		480	0	472	0	1	0	0.309	13.5163	75	1	15	14	1	1
Control	8	8	1		480	0	472	0	1	0	0.329	7.9495	70	1	8	7	1	1
Control	8	8	1	378	378	1	370	1	1	0	0.314	16.032	47	1	11	10	1	1
Control	8	8	1	472	472	1	464	1	1	0	0.305	22.8255			3	2	1	1
Control	8	8	1		480	0	472	0	1	0		19.1086			3	2	1	1
Control	8	8	1		480	0	472	0	1	0	0.328	0.294997		0	6	5	1	1
Control	8	8	1		480	0	472	0	0	0	0.325	0.238186			6	5	1	1
Control	8	8	1	390	390	1	382	1	1	0	0.311	20.4785		0	17	16	1	1
Control	9	9	1		480	0	471	0	1	0	0.322	17.3418	199	1	6	5	1	1
Control	9	9	1	459	459	1	450	1	1	0	0.344	17.6501	151	1	17	16	1	1
Control	9	9	1	422	422	1	413	1	1	0	0.311	23.8869	123	1	8	7	1	1
Control	10	10	1	307	307	1	297	1	1	0	0.318	19.8262	104	1	6	5	1	1
Control	10	10	1	429	429	1	419	1	1	0	0.302	13.6396	98	1	18	17	1	1
Control	10	10	1	430	430	1	420	1	1	0		23.7862		0	7	6	1	1
Control	10	10	1		480	0	470	0	1	0	0.321	29.5447		0	13	12	1	1
Control	11	11	1		480	0	469	0	1	0	0.333	33.6914	156	1	10	9	1	1
Control	11	11	1	440	440	1	429	1	1	0	0.328	35.7175	133	1	6	5	1	1
Control	11	11	1		480	0	469	0	1	0	0.317	27.3705	127	1	7	6	1	1
Control	12	12	1		480	0	468	0	1	0	0.329	21.434	154	1	7	6	1	1
Control	12	12	1		480	0	468	0	1	0	0.332	20.3188	135	1	13	12	1	1
Control	12	12	1	420	420	1	408	1	1	0	0.331	28.4042		0	5	4	1	1
Control	12	12	1		480	0	468	0	1	0	0.324	10.7328		0	6	5	1	1
Control	12	12	1		480	0	468	0	1	0	0.323	18.7176		0	7	6	1	1
Control	14	14	1		480	0	466	0	1	0	0.329	9.61725	76	1	9	8	1	1
Control	14	14	1		480	0	466	0	1	0	0.321				1		1	0
Control	15	15	1	400	400	1	385	1	1	0	0.34	24.0495	186	1	7	6	1	1
Control	15	15	1		480	0	465	0	1	0	0.332	21.8038	163	1	6	5	1	1
Control	15	15	1		480	0	465	0	1	0	0.315	19.095	150	1	13	12	1	1
Control	15	15	1	470	470	1	455	1	1	0	0.323	21.1093	142	1	13	12	1	1
Control	15	15	1		480	0	465	0	1	0	0.331	21.2817	108	1	8	7	1	1
Control	15	15	1	390	390	1	375	1	1	0	0.334	22.4092			3	2	1	1
Control	16	16	1	400	400	1	384	1	1	0	0.32	22.2208		0	17	16	1	1
Control	16	16	1		480	0	464	0	1	0	0.331			0
Control	17	17	1		480	0	463	0	1	0	0.327	4.31087		0	11	10	1	1
Control	17	17	1		480	0	463	0	1	0	0.33			0	13	12	1	1
Control	18	18	1	220	220	1	202	1	1	0	0.348	16.0203	111	1	5	4	1	1
Control	18	18	1		480	0	462	0	1	0		27.8023	67	1	4	3	1	1
Control	18	18	1	445	445	1	427	1	1	0	0.325	20.9353		0	6	5	1	1
Control	19	19	1	357	357	1	338	1	1	0	0.323	22.0803	160	1	9	8	1	1
Control	20	20	1		480	0	460	0	1	0	0.336	32.3931	154	1	5	4	1	1
Control	21	21	1	404	404	1	383	1	1	0	0.339	20.5129	166	1	18	17	1	1
Control	21	21	1	300	300	1	279	1	1	0	0.335	17.1232		0	5	4	1	1
Control	22	22	1	452	452	1	430	1	1	0	0.328	24.4774	136	1	10	9	1	1
Control	25	25	1		480	0	455	0	1	0	0.319	16.691	84	1	11	10	1	1
Control	27	27	1	316	316	1	289	1	1	0	0.331	21.9468	146	1	5	4	1	1
Control	32	32	1		480	0	448	0	1	0	0.323	21.9599	134	1	7	6	1	1
Control	32	32	1		480	0	448	0	1	0	0.333	3.82172	9	1	6	5	1	1
Control	35	35	1		480	0	445	0	1	0	0.334	21.7055	175	1	13	12	1	1
Control	36	36	1		480	0	444	0	1	0	0.332	27.6266	102	1	16	15	1	1
Control	37	37	1	420	420	1	383	1	1	0	0.324	39.8366	147	1	16	15	1	1
Control	39	39	1	292	292	1	253	1	1	0	0.337	19.7675	124	1	25	24	1	1
Control	42	42	1	350	350	1	308	1	1	0	0.324	17.018	128	1	15	14	1	1
Control	44	44	1		480	0	436	0	1	0	0.313	4.36953		0	7	6	1	1
Control	45	45	1		480	0	435	0	1	0	0.313	19.1816		0	12	11	1	1
Control	49	49	1		480	0	431	0	1	0	0.327	10.8787		0	5	4	1	1
Control	53	53	1	407	407	1	354	1	1	0	0.319	15.6093		0	6	5	1	1
Control	58	58	1	470	470	1	412	1	1	0	0.319				1		1	0
Control	79	79	1		480	0	401	0	1	0	0.317	8.1645		0	10	9	1	1
Control	80	80	1		480	0	400	0	1	0	0.329	16.4909	124	1	6	5	1	1
Control	93	93	1		480	0	387	0	1	0	0.327	6.76418		0	15	14	1	1
Control	110	110	1		480	0	370	0	1	0	0.323	13.4663	99	1	6	5	1	1
Control	110	110	1		480	0	370	0	1	0	0.321	6.52735		0	5	4	1	1
Control	129	129	1		480	0	351	0	1	0	0.338	1.37928	103	1	5	4	1	1
Control	130	130	1		480	0	350	0	1	0	0.326	22.8144		0	5	4	1	1
Control	147	147	1		480	0	333	0	1	0	0.311	3.53799	22	1	13	12	1	1
Control	165	165	1		480	0	315	0	1	0	0.326	21.4063	111	1	10	9	1	1
Control	191	191	1	422	422	1	231	1	1	0	0.335	29.5517	150	1	8	7	1	1
Control	202	202	1		480	0	278	0	1	0	0.345				1		1	0
Control	330	330	1		480	0	150	0	1	0	0.322	0.986306		0	9	8	1	1
Control	455	455	1		480	0	25	0	1	0	0.32	1.60401		0	6	5	1	1
Olyset	4	4	1	154	154	1	150	1	1	0	0.324	17.6868	110	1	14	13	1	1
Olyset	5	5	1	150	150	1	145	1	1	0	0.324	5.62713	40	1	7	6	1	1
Olyset	5	5	1	173	173	1	168	1	0	0
Olyset	6	6	1	145	145	1	139	1	1	0	0.333	16.4746		0	17	16	1	1
Olyset	7	7	1	166	166	1	159	1	1	0	0.325	17.7945	146	1	13	12	1	1
Olyset	7	7	1	184	184	1	177	1	1	0	0.33	18.2365	135	1	11	10	1	1
Olyset	7	7	1	160	160	1	153	1	1	0	0.329	10.8368	74	1	5	4	1	1
Olyset	7	7	1	154	154	1	147	1	1	0	0.332	12.9484	34	1	13	12	1	1
Olyset	7	7	1	50	50	1	43	1	0	0
Olyset	9	9	1	130	130	1	121	1	1	0					1		1	0
Olyset	9	9	1	120	120	1	111	1	0	0
Olyset	10	10	1	165	165	1	155	1	1	0	0.32	19.0272	160	1	4	3	1	1
Olyset	10	10	1	134	134	1	124	1	1	0					3	2	1	1
Olyset	10	10	1	126	126	1	116	1	0	0
Olyset	10	10	1	140	140	1	130	1	0	0
Olyset	11	11	1	98	98	1	87	1	1	0	0.322	13.4506	81	1	6	5	1	1
Olyset	11	11	1	80	80	1	69	1	0	0
Olyset	12	12	1	175	175	1	163	1	1	0	0.319	15.2188		0	4	3	1	1
Olyset	12	12	1	171	171	1	159	1	1	0	0.316				1		1	0
Olyset	12	12	1	145	145	1	133	1	0	0
Olyset	13	13	1	214	214	1	201	1	1	0	0.326	14.4216	103	1	4	3	1	1
Olyset	13	13	1	160	160	1	147	1	1	0	0.32	5.8674	36	1	5	4	1	1
Olyset	15	15	1	185	185	1	170	1	1	0	0.325	15.818	134	1	6	5	1	1
Olyset	15	15	1	255	255	1	240	1	1	0	0.321	23.2715	74	1	5	4	1	1
Olyset	15	15	1	177	177	1	162	1	1	0					1		1	0
Olyset	15	15	1	218	218	1	203	1	1	0	0.333				1		1	0
Olyset	15	15	1	107	107	1	92	1	0	0
Olyset	17	17	1	305	305	1	288	1	1	0	0.326	13.3783	131	1	8	7	1	1
Olyset	17	17	1	162	162	1	145	1	1	0	0.324	17.0471	115	1	13	12	1	1
Olyset	17	17	1	134	134	1	117	1	1	0	0.321	10.8098		0	12	11	1	1
Olyset	19	19	1	133	133	1	114	1	1	0	0.314		33	1	9	8	1	1
Olyset	19	19	1	160	160	1	141	1	1	0				0
Olyset	20	20	1	153	153	1	133	1	1	0	0.311	27.256	115	1	12	11	1	1
Olyset	26	26	1	175	175	1	149	1	1	0	0.319	19.7873	96	1	5	4	1	1
Olyset	27	27	1	192	192	1	165	1	1	0
Olyset	28	28	1	213	213	1	185	1	1	0	0.325	15.6121	145	1	7	6	1	1
Olyset	30	30	1	145	145	1	115	1	1	0	0.319	13.1902	60	1	4	3	1	1
Olyset	31	31	1	167	167	1	136	1	1	0	0.334	17.793	149	1	5	4	1	1
Olyset	33	33	1	150	150	1	117	1	1	0	0.314	17.4951	107	1	8	7	1	1
Olyset	33	33	1	233	233	1	200	1	1	0	0.321	1.98796		0	4	3	1	1
Olyset	34	34	1	193	193	1	159	1	1	0	0.334	18.0705	127	1	7	6	1	1
Olyset	34	34	1	195	195	1	161	1	1	0					1		1	0
Olyset	35	35	1	198	198	1	163	1	1	0	0.336	21.8603	44	1	4	3	1	1
Olyset	35	35	1	224	224	1	189	1	1	0					2	1	1	1
Olyset	36	36	1	238	238	1	202	1	1	0	0.319	17.2924	145	1	14	13	1	1
Olyset	39	39	1	268	268	1	229	1	1	0	0.337	18.2181		0	6	5	1	1
Olyset	42	42	1	162	162	1	120	1	1	0					1		1	0
Olyset	43	43	1	167	167	1	124	1	0	0
Olyset	49	49	1	222	222	1	173	1	1	0	0.329	15.9882	113	1	5	4	1	1
Olyset	50	50	1	189	189	1	139	1	1	0	0.314	20.317	4	1	7	6	1	1
Olyset	51	51	1	179	179	1	128	1	1	0	0.304			0	18	17	1	1
Olyset	55	55	1	110	110	1	55	1	0	0
Olyset	57	57	1	237	237	1	180	1	1	0	0.343	18.695		0	4	3	1	1
Olyset	60	60	1	239	239	1	179	1	1	0	0.332	21.5321	154	1	17	16	1	1
Olyset	62	62	1	176	176	1	114	1	0	0
Olyset	68	68	1	235	235	1	167	1	1	0	0.341	3.76368	116	1	17	16	1	1
Olyset	76	76	1	196	196	1	120	1	0	0
Olyset	79	79	1	193	193	1	114	1	1	0	0.348	14.8615	88	1	10	9	1	1
Olyset	81	81	1	208	208	1	127	1	1	0	0.327	16.8558		0	5	4	1	1
Olyset	91	91	1	194	194	1	103	1	1	0	0.303				1		1	0
Olyset	98	98	1	253	253	1	155	1	1	0	0.323	8.54809		0	5	4	1	1
Olyset	105	105	1	263	263	1	158	1	1	0	0.312				1		1	0
Olyset	124	124	1	218	218	1	94	1	1	0	0.334	17.2956	134	1	12	11	1	1
Olyset	132	132	1	220	220	1	88	1	0	0
Olyset	135	135	1	305	305	1	170	1	1	0	0.313	24.3785	154	1	7	6	1	1
Olyset	135	135	1	281	281	1	146	1	1	0	0.321	19.1115		0	3	2	1	1
Olyset	137	137	1	236	236	1	99	1	1	0	0.337	13.243	84	1	5	4	1	1
Olyset	140	140	1	165	165	1	25	1	1	0	0.308	1.74948	10	1	8	7	1	1
Olyset	144	144	1	281	281	1	137	1	1	0	0.328	17.6886	111	1	11	10	1	1
Olyset	145	145	1	281	281	1	136	1	1	0	0.336	15.439	139	1	11	10	1	1
Olyset	145	145	1	244	244	1	99	1	1	0					2	1	1	1
Olyset	203	203	1	325	325	1	122	1	1	0	0.328	16.0459	80	1	7	6	1	1
Olyset	205	205	1	294	294	1	89	1	1	0	0.319	13.4381	48	1	10	9	1	1
Olyset	230	230	1		480	0	250	0	1	0	0.34				1		1	0
Olyset	270	270	1		480	0	210	0	0	1	0.319	18.4276			4	3	1	1
Olyset		480	0						0	1
Olyset		480	0						0	1
Olyset		480	0						0	1
Olyset		480	0						0	1
Olyset		480	0						0	1
Olyset		480	0						0	1
Olyset		480	0						0	1
Olyset		480	0						0	1
Olyset		480	0						0	1
Olyset		480	0						0	1

## Sheet: legend
Dataset from the feeding bioassay. Each line is one mosquito. Mosquitoes were given the opportunity to bite (individually) through either a control untreated net, or an Olyset Plus net for 8 minutes (480 seconds).
The time each mosquito took to start biting, the feeding success, the blood meal duration, the time at which it detached, the amount of blood ingested, the number of eggs it laid, its survival and wings size were measured and data are compiled in the present dataset.
COLUMN LEGENDS
Net	Net used. Two levels : Control (untreated net) or Olyset (Olyset Plus net impregnated with 2% permethrin and 1% PBO)
time_to_bf	Time from the beginning of the assay until the mosquito starts biting
time_to_feed_surv	Time from the beginning of the assay until the mosquito starts biting. Mosquitoes that never bit have a value of "480" seconds. Used for the cox analysis of time to feeding
time_to_feed_censor	Biting success (binomial) : 1= mosquito succeeded to bite, 0= fail
time_stop	time from the beginning of the assay until mosquito spontaneously detach.
time_stop1	time from the beginning of the assay until mosquito detach, or until the end of the assay. In the latter case, time =480 (maximum duration of the assay)
stop_feeding	Detaching (binomial) : 0= mosquito did not detach before the end, 1 = mosquito did detach spontaneously
feeding_time	Feeding time from biting to detaching (spontaneously or not)
feeding_time_censor	Feeding time (binomial): If mosquito was still biting after 480sec, then value fixed at 0. If mosquito detached spontaneously, value fixed at 1. Used for cox analysis of feeding time
blood	Feeding success (binomial) based on visual inspection: 1= mosquito did take blood, 0= mosquito did not take blood
repel	Biting success (binomial) : 1= success, 0 = fail. If mosquito failed to feed, considered as "repelled"
wl	Wing length [cm]
haem	Haematin excreted [µg]
eggs	Number of eggs laid
lay_success	Laying success (binomial): 1= mosquito laid eggs, 0= mosquito did not lay
survival	Survival: Number of days from feeding to death
surv_post24	Survival from 24h following the blood meal
censor	Survival censor for Cox analysis
surv_24h	Survival censor (survival from 24h following the blood meal) for cox analysis
