# Supplementary material for: The ability of Anopheles gambiae mosquitoes to bite through a permethrin-treated net and the consequences for their fitness
Source: Sci Rep. 2019 May 31;9:8141. doi: 10.1038/s41598-019-44679-1 (PMC6544760; doi:10.1038/s41598-019-44679-1)
Supplement: Supplementary file 2 — Dataset S2 [file 41598_2019_44679_MOESM2_ESM.xlsx]

## Sheet: Data
The ability of Anopheles gambiae mosquitoes to bite through a permethrin-treated net and the consequences for their fitness
					Gaël Hauser, Kevin Thiévent, Jacob C. Koella
replicate	time	trt	dead	total
1	1.5	Fed	5	5
2	1.5	Fed	3	3
3	1.5	Fed	4	4
4	1.5	Fed	3	5
5	1.5	Fed	4	5
6	1.5	Fed	1	3
7	1.5	Fed	3	6
8	1.5	Fed	2	4
9	1.5	Fed	3	4
10	1.5	Fed	5	5
1	3	Fed	5	5
2	3	Fed	5	5
3	3	Fed	6	6
4	3	Fed	6	6
5	3	Fed	6	6
6	3	Fed	6	6
7	3	Fed	3	3
8	3	Fed	5	5
9	3	Fed	5	5
10	3	Fed	2	3
1	5	Fed	4	5
2	5	Fed	4	6
3	5	Fed	4	5
4	5	Fed	4	5
5	5	Fed	3	4
6	5	Fed	6	6
7	5	Fed	6	6
8	5	Fed	6	7
9	5	Fed	5	5
10	5	Fed	4	5
1	8	Fed	4	4
2	8	Fed	5	5
3	8	Fed	4	5
4	8	Fed	5	6
5	8	Fed	6	6
6	8	Fed	4	5
7	8	Fed	4	4
8	8	Fed	7	7
9	8	Fed	5	6
10	8	Fed	3	3
1	12	Fed	5	5
2	12	Fed	5	5
3	12	Fed	6	6
4	12	Fed	5	5
5	12	Fed	6	6
6	12	Fed	4	4
7	12	Fed	4	4
8	12	Fed	4	4
9	12	Fed	7	7
10	12	Fed	5	6
1	1.5	Unfed	1	4
2	1.5	Unfed	2	6
3	1.5	Unfed	4	7
4	1.5	Unfed	3	6
5	1.5	Unfed	4	5
6	1.5	Unfed	3	5
7	1.5	Unfed	5	8
8	1.5	Unfed	3	5
9	1.5	Unfed	4	6
10	1.5	Unfed	5	6
1	3	Unfed	4	4
2	3	Unfed	5	5
3	3	Unfed	5	5
4	3	Unfed	5	6
5	3	Unfed	3	4
6	3	Unfed	4	5
7	3	Unfed	6	8
8	3	Unfed	5	6
9	3	Unfed	3	6
10	3	Unfed	4	6
1	5	Unfed	2	4
2	5	Unfed	5	6
3	5	Unfed	6	8
4	5	Unfed	4	7
5	5	Unfed	4	4
6	5	Unfed	4	7
7	5	Unfed	5	7
8	5	Unfed	4	6
9	5	Unfed	2	5
10	5	Unfed	5	6
1	8	Unfed	6	6
2	8	Unfed	6	6
3	8	Unfed	6	6
4	8	Unfed	4	7
5	8	Unfed	5	6
6	8	Unfed	6	6
7	8	Unfed	5	6
8	8	Unfed	4	4
9	8	Unfed	5	5
10	8	Unfed	6	6
1	12	Unfed	6	6
2	12	Unfed	7	7
3	12	Unfed	7	7
4	12	Unfed	5	5
5	12	Unfed	5	5
6	12	Unfed	5	5
7	12	Unfed	5	5
8	12	Unfed	6	6
9	12	Unfed	3	3
10	12	Unfed	7	7

## Sheet: legend
Data used to build the expsosure duration - mortality model, using freshly fed or unfed anopheles gambiae exposed following WHO cone bioassay procedure.
replicate	Test tube N° (10 replicates per treatement per time of exposure)
time	Exposure duration [min]
trt	Treatment: Fed or Unfed mosquitoes
dead	Number of dead after 24h
total	Total number of mosquitoes tested in each tube
